# Supplementary material for: Genetic and physiological traits for internal phosphorus utilization efficiency in rice
Source: PLoS One. 2020 Nov 5;15(11):e0241842. doi: 10.1371/journal.pone.0241842 (PMC7644049; doi:10.1371/journal.pone.0241842)
Supplement: S1 Table — (XLSX) [file pone.0241842.s005.xlsx]

## Sheet: Sheet1
S1 Table. Primers used in the study.
Gene name	Gene ID	Sequence
OsMDG1	Os09g0423600	CGATTCGGCCATCATTCTGC
		AATACTGCAGGCAGCTCAGG
OsMGD2	Os02g0802700	GCAGCACTGGATGACCTACA
		AGGGCTTTTGCGGTCTTCTT
OsMDG3	Os08g0299400	GGAGCGGTCGTACAAGTTCA
		TGGCGTAGAAATAGGCCAGC
OsDGD1	Os03g0214400	TCTGAGTTTGGCCGTGAAGG
		CCTCGCCACTGTCATAGGTG
OsDGD2	Os11g0158400	TTCGCTTCCCAATCCTTCACA
		TCGCCGCTAGGGTTTTCG
OsDGD3	Os02g0539100	CTGGAGGAAAGGCTTGGGTT
		CTACGGCGCTCTTTGGAGAA
OsDGD4	Os03g0268300	ATGGATGACTGGAACTGCCG
		TCGCACATAGCCTTCTTGCT
OsDGD5	Os04g0416900	ATCTTGTGCGGCAATCTGGA
		GCCGGCCATTGTGTTTACTG
OsSQD2	Os01g0142300	GCGATCTGGTACTGGAGGAA
		TCTGTTGACCTCAGGTGCTG
OsC3H38	Os05g0564200	CACAACAGGCCAACTGTGTC
		GAGGGTCTCAACCTCACCAA
