# Supplementary material for: Genetic and physiological traits for internal phosphorus utilization efficiency in rice
Source: PLoS One. 2020 Nov 5;15(11):e0241842. doi: 10.1371/journal.pone.0241842 (PMC7644049; doi:10.1371/journal.pone.0241842)
Supplement: S1 Appendix — (XLSX) [file pone.0241842.s006.xlsx]

## Sheet: summary DW
S1 Appendix. Phenotypic data.
			Leaf P concentrations (mg/g)								Leaf dry weight (mg)								Leaf P content (ug P)								shoot T3 ( incl. stem, older leaves)					Root - T3
																													remaining shoot
Genotype	Rep		PcT1 L1	PcT2 L1	PcT2 L2	PcT3L0	PcT3L1	PcT3L2	PcT3L3		T1L1DW	T2L1DW	T2L2DW	T3L0DW	T3L1DW	T3L2DW	T3L3DW		T1L1P	T2L1P	T2L2P	T3L0P	T3L1P	T3L2P	T3L3P		SDW	SP total	P conc.		RDW	Pconc	RootP		TDW	TotP	RSR	RSPR	PUEtot	PUE_S
DJ	1		2.64089	0.900545	0.803238	1.52641	0.871225	1.08216	0.989146		22.1884	62.2789	46.7694	20.4336	102.324	65.2694	39.6694		58.5971	56.0849	37.567	31.1901	89.1473	70.6321	39.2388		911.933	634	0.736422		372	0.752262	279.842		1283.93	897.194	0.407925	0.441391	1.45675	1.43614
DJ	2		2.79387	0.846732	0.901808	1.3993	0.75758	0.937324	0.884914		17.7602	53.2166	39.4657	56.8166	122.92	72.2185	51.3657		49.6195	45.0602	35.5905	79.5037	93.122	67.6921	45.4542		969.764	717.56	0.776597		372	0.756906	281.569		1341.76	897.194	0.383599	0.392398	1.34293	1.35147
DJ	3		2.56515	1.02405	0.939209	1.22634	0.728774	0.818744	1.12469		22.3037	59.1555	43.6545	57.4539	91.3052	72.4042	47.4047		57.2122	60.5785	41.0007	70.4582	66.5409	59.2805	53.3154		967.682	658.965	0.713188		432	0.657103	283.868		1399.68	942.833	0.446428	0.430779	1.48455	1.46849
DJ	4		2.1902	0.876415	0.772933	1.43484	0.874619	0.826851	0.864752		25.015	62.3627	47.1104	41.3627	99.344	77.2104	54.4673		54.7878	54.6556	36.4131	59.349	86.8882	63.8415	47.1007		941.872	631.073	0.698867		382	0.582961	222.691		1323.87	853.764	0.405575	0.352877	1.55063	1.49249
IR	1		2.22473	1.13728	1.11319	1.5317	1.03489	0.896917	0.943373		20.7536	40.9998	30.3613	34.369	81.6613	51.8613	35.4767		46.1711	46.6282	33.7979	52.6428	84.5105	46.5153	33.4678		834.483	675.376	0.850167		210	0.62755	131.785		1044.48	807.162	0.251653	0.195129	1.29402	1.23558
IR	2		2.19838	1.2572	1.26251	1.56916	1.01446	1.01821	1.08736		23.5865	53.098	37.8096	28.798	86.4865	61.498	38.3865		51.852	66.7551	47.735	45.1887	87.7373	62.6176	41.7401		1014.66	748.596	0.746441		323	0.532411	171.969		1337.66	920.565	0.318332	0.229722	1.45309	1.35542
IR	3		1.84905	1.72848	1.60063	1.70066	1.10284	1.06995	1.29904		25.1669	55.2476	41.2283	24.3476	72.9283	49.9476	27.7476		46.5349	95.4944	65.9914	41.407	80.4282	53.4414	36.0454		1075.61	726.931	0.661886		352	0.433096	152.45		1427.61	879.381	0.327255	0.209717	1.37038	1.47966
IR	4		2.06014	1.68256	1.60504	1.3785	1.15553	1.00672	1.245		25.3746	56.0746	41.7964	31.8855	86.8964	64.3964	35.4855		52.2751	94.3489	67.0849	43.9542	100.411	64.8293	44.1794		1064.91	801.232	0.757756		331	0.66069	218.688		1395.91	1019.92	0.310825	0.27294	1.36865	1.32909
MU	1		1.50408	0.689482	0.636422	1.21247	0.801621	0.782039	0.942147		38.0737	72.232	42.4067	53.6407	121.107	70.4232	20.3155		57.2658	49.8026	26.9886	65.0377	97.0817	55.0737	19.1402		1141.2	684.972	0.620523		405	0.631222	255.645		1546.2	940.616	0.35489	0.37322	1.64381	1.66605
MU	2		1.81063	0.627186	0.638945	1.097	0.679252	0.667666	0.696109		28.7407	93.2111	61.9095	91.9814	108.611	69.2751	32.1751		52.0388	58.4607	39.5568	100.904	73.7743	46.2527	22.3974		1225.9	692.874	0.607494		430	0.460186	197.88		1655.9	890.754	0.350762	0.285593	1.85899	1.7693
MU	3		1.72272	0.606329	0.689599	1.10364	0.6877	0.618381	1.09192		35.8221	73.0855	31.9538	58.2831	108.586	77.549	17.7538		61.7113	44.3139	22.0353	64.3236	74.6743	47.9548	19.3858		1194.03	791.505	0.739781		369	0.472611	174.393		1563.03	965.898	0.309037	0.220331	1.61822	1.50856
MU	4		1.56391	0.773613	0.706926	1.25537	0.880445	0.69	0.756276		32.6596	57.9951	64.3653	20.7596	119.901	69.6	44.0653		51.0767	44.8657	45.5015	26.061	105.566	48	33.3255		1047.75	653.169	0.689572		352	0.620246	218.326		1399.75	871.496	0.335959	0.334257	1.60614	1.60409
TA	1		2.10564	2	1.07026	1.79226	0.964816	1.23556	1.18349		24.182	56.1065	30.6574	67.282	85.7082	62.6557	31.6065		50.9184	109	32.8114	120.587	82.6926	77.415	37.4061		883.198	801.699	0.92114		222	0.514316	114.178		1105.2	915.877	0.251359	0.14242	1.20671	1.10166
TA	2		2.20158	2.09055	1.26452	1.98061	1.13763	1.21044	1.13001		20.3957	53.2278	25.9957	15.5078	79.3957	54.9438	26.8637		44.9029	111.275	32.872	30.715	90.3233	66.5063	30.3562		924.33	666.476	0.692245		261	0.690506	180.222		1185.33	846.698	0.282367	0.270411	1.39995	1.38689
TA	3		2.4893	1.61196	1.09748	2.14707	1.13295	1.27719	1.15178		19.8841	52.6725	33.9102	20.6725	59.0334	50.0595	36.8971		49.4974	84.906	37.2159	44.3853	66.8817	63.9352	42.4974		771.129	639.153	0.846292		203	0.74617	151.473		974.129	790.626	0.26325	0.236989	1.2321	1.20649
TA	4		2.10663	2.07666	1.15	1.1971	0.867921	0.958284	1.07922		22.8039	49.8431	31.1137	50.3137	89.6941	59.7745	44.1235		48.0394	103.507	36	60.2303	77.8473	57.2809	47.619		956.666	728.609	0.797425		263	0.708231	186.265		1219.67	914.874	0.274913	0.255644	1.33315	1.313
YO	1		2.2802	1.36046	1.00994	1.55959	0.932784	0.983235	0.592823		23.9429	70.0048	51.7643	49.2346	88.8048	62.7941	32.0643		54.5946	95.2387	52.279	76.7859	82.8357	61.7414	19.0085		1172.61	831.735	0.744791		365	0.571643	208.65		1537.61	1040.38	0.311271	0.250861	1.47792	1.40984
YO	2		1.92228	0.997006	0.893799	1.08432	0.873678	0.847463	0.914685		30.2307	48.7706	54.5706	68.4755	82.7405	89.8608	33.7755		58.1117	48.6245	48.7751	74.2495	72.2886	76.1537	30.8939		1064.42	783.022	0.807068		300	0.560015	168.004		1364.42	951.027	0.281843	0.214559	1.43469	1.35938
YO	3		1.91711	1.25	0.760623	1.3191	0.981554	1.02734	0.738528		27.4464	55.9794	45.6351	69.0134	72.1247	58.5577	16.9907		52.6177	70	34.7111	91.0358	70.7943	60.1589	12.5481		949.747	714.65	0.794889		323	0.476893	154.036		1272.75	868.686	0.34009	0.215541	1.46514	1.32897
YO	4		2.6195	1.34541	1.19898	1.48953	0.787874	0.820147	0.976192		19.4441	53.8661	40.6441	50.9551	92.5178	66.2068	40.5254		50.9337	72.4721	48.7316	75.8991	72.8924	54.2993	39.5606		1052.16	825.723	0.847488		328	0.505911	165.939		1380.16	991.662	0.31174	0.200962	1.39176	1.27423
