# Supplementary material for: Genetic and physiological traits for internal phosphorus utilization efficiency in rice
Source: PLoS One. 2020 Nov 5;15(11):e0241842. doi: 10.1371/journal.pone.0241842 (PMC7644049; doi:10.1371/journal.pone.0241842)
Supplement: S2 Appendix — Data presented is on a linear scale using the standard curve method with the internal reference gene OsC3H38 (Os05g0564200). (XLSX) [file pone.0241842.s007.xlsx]

## Sheet: all data
Genotype	Tissue	Time point	MGD1	MGD2	MDG3	DGD1	DGD2	DGD3	DGD4	DGD5	SQD2
DJ	L0	3	1.2425	1.25033	3.75489	0.940026	1.13722	1.09681	0.503259	1.32986	0.829857
DJ	L0	3	1.40536	1.11474	3.54572	0.729761	2.24927	1.13745	0.754805	1.29878	0.627839
DJ	L0	3	1.42132	1.10791	2.03181	0.911436	0.711952	1.10834	0.515047	1.03396	0.843508
DJ	L0	3	1.56538	1.48849	1.6324	1.29605	0.73972	0.790707	0.627056	0.958059	0.834704
IR	L0	3	0.77	0.7425	4.4375	1.25	2.11187	1.83188	0.92	1.28875	1.2025
IR	L0	3	1.21219	1.13777	2.39509	1.33967	2.19398	1.60887	0.908947	1.39272	1.68092
IR	L0	3	0.955911	0.938019	1.04473	0.57853	2.16677	1.02364	1.23067	0.849201	0.290415
IR	L0	3	0.351798	0.36472	0.677652	0.463688	2.42212	0.877692	2.48522	0.555044	0.145648
MU	L0	3	0.392655	0.375992	1.84539	0.425187	4.82204	1.09533	1.25822	1.00329	0.444684
MU	L0	3	0.627805	0.541204	2.4156	0.73852	2.37786	1.67645	1.42965	1.20088	0.987628
MU	L0	3	1.23412	1.10457	2.39472	1.25339	0.950393	0.929336	0.620271	1.3808	1.65382
MU	L0	3	0.586393	0.44946	1.60173	0.60108	2.99784	0.967819	1.3987	1.00324	0.530022
TA	L0	3	0.70348	0.672748	3.06062	1.13079	4.12012	1.66713	0.513612	1.25498	1.0501
TA	L0	3	0.528993	1.03842	1.50125	1.99466	1.30025	1.79118	0.865528	1.34899	1.17752
TA	L0	3	0.50182	0.451081	0.448512	0.904303	0.682937	1.24748	1.00343	0.578677	0.285806
TA	L0	3	0.533302	0.504436	0.290784	1.14504	1.00769	1.2327	1.44919	0.586892	0.332308
YO	L0	3	0.980423	1.00317	4.1873	1.5672	3.02222	1.71905	1.03968	1.5619	1.42328
YO	L0	3	0.875237	0.832596	2.64308	1.23215	1.30922	0.857233	0.644346	1.03664	1.23437
YO	L0	3	0.953287	0.743227	0.982669	0.829283	2.75	1.16434	1.18625	1.08466	0.429482
YO	L0	3	0.949102	0.921158	1.26297	0.814371	3.76597	0.877246	1.3513	1.06537	0.676148
DJ	L1	1	0.827999	0.818202	0.14975	0.0745918	1.43697	1.09993	1.09123	0.267799	0.128892
DJ	L1	1	0.920262	1.02537	0.299448	0.112358	1.4446	1.50224	1.04625	0.331032	0.360373
DJ	L1	1	0.742044	0.663897	0.380835	0.105004	1.83876	1.17062	1.12818	0.372348	0.183876
DJ	L1	1	1.35927	1.05397	0.705128	0.0668456	4.29338	0.897734	1.03906	0.104234	0.108706
DJ	L1	2	1.18928	1.19243	3.83136	0.695508	4.2238	1.62333	1.09078	1.41545	1.14437
DJ	L1	2	1.24881	1.35783	3.50635	0.962027	2.35798	1.65059	0.828204	1.19645	1.10779
DJ	L1	2	1.63918	1.55546	2.72801	1.19337	2.50319	1.56354	1.00297	1.69826	1.63791
DJ	L1	2	2.16044	1.78349	2.25857	1.09086	1.20457	1.74507	0.588785	2.19003	1.5675
DJ	L1	3	1.10502	0.933991	3.4985	0.887698	2.41749	1.24218	0.855122	1.16845	1.44749
DJ	L1	3	0.931898	0.960833	1.79922	1.20501	0.659845	0.938956	0.485886	1.49506	1.55575
DJ	L1	3	1.38836	1.53147	2.21615	1.21021	1.31829	1.1728	0.735748	1.48575	1.43705
DJ	L1	3	1.28152	1.39551	1.0528	1.01604	0.478658	0.67851	0.53738	1.00617	0.749815
IR	L1	1	0.294631	0.306721	0.0278447	0.141136	4.09424	1.7192	1.69679	0.0626883	0.119699
IR	L1	1	0.284135	0.283675	0.38752	0.0989638	3.29265	2.0875	1.79392	0.490675	0.125743
IR	L1	1	0.383531	0.381929	0.490868	0.0883691	4.22941	1.35694	1.59917	0.334188	0.210862
IR	L1	1	0.80343	0.751667	0.479517	0.141855	3.33439	1.58336	1.92029	0.416958	0.399809
IR	L1	2	1.0371	0.80792	5.05986	0.820287	10.2355	2.19708	0.820418	1.22365	1.20392
IR	L1	2	1.02834	0.937205	2.55904	0.748402	3.11198	1.97277	1.09086	1.21548	1.21548
IR	L1	2	1.02242	0.835174	2.51506	0.685408	4.60174	1.6076	0.945783	0.886212	1.11513
IR	L1	2	1.66731	1.19218	2.51486	0.620155	1.91214	2.02132	0.632429	1.25097	1.64696
IR	L1	3	0.64199	0.564138	4.26638	0.751214	4.3932	1.20206	1.34466	1.22087	1.18143
IR	L1	3	0.835461	0.891489	2.04397	0.887943	1.75887	1.3234	0.836879	1.49362	1.42057
IR	L1	3	0.998618	0.905667	1.23531	0.892882	1.9454	1.217	1.05356	0.956807	0.604008
IR	L1	3	0.781335	0.808025	1.11632	1	1.55996	1.38233	1.66005	1.35708	0.602344
MU	L1	1	0.374905	0.487452	0.343916	0.08827	2.64259	2.0019	1.31787	0.494677	0.360646
MU	L1	1	0.492736	0.535385	0.443993	0.115498	1.67161	2.16997	0.915326	0.41556	0.580847
MU	L1	1	0.749797	0.573136	0.512966	0.165032	1.77472	2.01337	1.3985	0.527755	0.510737
MU	L1	1	0.529013	0.366052	1.13069	0.162392	4.93492	1.28823	1.0667	0.610087	0.364967
MU	L1	2	0.648226	0.656967	3.81697	0.841131	3.3419	1.86838	1.27198	1.52494	1.41799
MU	L1	2	1.04601	0.874368	5.23007	0.907974	4.93857	1.97302	0.830643	1.47073	1.74054
MU	L1	2	0.851156	0.706647	3.62355	0.765896	2.79624	1.63728	0.5625	1.13223	0.830202
MU	L1	2	0.862919	0.860541	2.29189	1.12	2.8973	1.70854	0.699892	1.76411	1.50941
MU	L1	3	1.18108	1.23514	3.5964	1.39369	0.972973	1.65135	0.73036	2.12072	2.49009
MU	L1	3	0.471896	0.437925	2.88511	0.532119	2.68067	1.12909	1.26683	1.52563	0.881408
MU	L1	3	1.19516	1.41176	3.08211	1.4038	1.5288	1.24173	0.833027	2.0723	1.55055
MU	L1	3	1.79346	1.60312	3.44808	1.59155	0.329766	1.46833	0.605728	1.9945	1.60052
TA	L1	1	0.801948	0.948052	0.173191	0.144782	2.8525	2.94063	2.09276	0.50116	0.853664
TA	L1	1	0.709302	0.607989	1.02261	0.170866	3.09001	1.573	1.38458	0.370909	0.354113
TA	L1	1	0.834995	0.817807	0.599862	0.22121	2.91509	2.28738	1.66002	0.847714	0.83362
TA	L1	1	0.664094	0.664951	0.483991	0.166181	2.33848	1.66438	1.5506	0.639794	0.397656
TA	L1	2	0.840205	0.693228	3.96283	1.06601	6.60115	2.29011	1.46956	1.11408	1.08737
TA	L1	2	0.77451	0.562217	1.76131	0.788839	6.22172	1.64593	1.51244	1.16327	0.992459
TA	L1	2	2.10261	1.43314	2.90749	2.07317	2.29605	2.55341	0.587973	1.27334	1.69638
TA	L1	2	1.74727	1.84719	2.4047	2.51217	0.982368	3.29975	1.02435	1.58606	2.42737
TA	L1	3	1.5026	1.32086	2.89377	2.32259	1.35223	2.57356	0.984639	1.84877	2.21116
TA	L1	3	0.894183	0.972772	2.38614	1.34468	0.971535	1.70173	0.676361	1.30136	1.35025
TA	L1	3	0.62301	0.524397	1.0755	0.775039	2.91217	1.12738	1.50488	1.38778	0.479199
TA	L1	3	0.842422	0.761473	0.768417	1.2608	1.36325	1.24809	1.37426	1.2464	0.910246
YO	L1	1	0.823529	0.788844	0.397769	0.151724	3.32657	3.17241	1.69108	0.423935	0.409331
YO	L1	1	1.07069	1.02642	0.366298	0.183042	2.88111	3.12281	1.67119	0.46412	0.421635
YO	L1	1	0.88967	0.673692	1.11163	0.115691	3.64299	1.95602	1.82696	0.662763	0.652355
YO	L1	1	0.235974	0.224324	0.846039	0.0730196	3.12209	1.21901	1.34296	0.731221	0.214725
YO	L1	2	0.678934	0.692893	2.84074	1.4283	1.82741	1.04632	0.480203	0.986041	1.17513
YO	L1	2	1.34268	0.989341	5.37702	1.15397	9.08014	1.86814	1.76352	1.54165	2.19858
YO	L1	2	1.85833	1.62091	3.76404	1.03664	2.26185	2.0767	0.632145	1.82022	1.11431
YO	L1	2	1.88757	1.86122	3.75758	1.70092	0.909091	1.92139	0.977602	1.81247	1.70136
YO	L1	3	1.05698	1.1911	2.83739	1.51564	2.14732	1.43016	1.22099	1.8221	2.08409
YO	L1	3	1.46091	1.67078	2.48903	1.45748	0.864198	0.87037	1.18793	1.79561	1.62826
YO	L1	3	1.06281	1.0858	2.13998	0.939655	2.2619	0.934319	1.07923	1.59319	0.86289
YO	L1	3	1.28943	1.37631	0.817377	1.13116	0.752629	0.685113	1.33094	2.10625	0.584394
DJ	L2	2	1.46055	1.4708	2.83811	1.23002	5.53279	1.70799	1.46926	1.93135	1.39037
DJ	L2	2	1.73978	1.64307	2.66301	1.25424	2.37288	1.49551	0.771785	1.4337	1.63011
DJ	L2	2	0.68255	0.7	2.79396	0.599597	0.879195	0.703356	0.316779	0.779866	0.401477
DJ	L2	2	1.36917	0.92538	1.78841	0.689249	3.33333	0.79136	0.633775	0.94649	0.525282
DJ	L2	3	0.793762	0.695996	1.86639	0.451862	2.27747	0.74581	0.795158	0.946927	0.540503
DJ	L2	3	1.00047	1.11017	1.17112	0.710736	0.998594	0.836381	0.533052	0.943272	0.620253
DJ	L2	3	1.49328	1.14413	1.48855	0.708651	1.37114	0.78626	0.622137	0.999636	0.816794
DJ	L2	3	0.541952	0.654692	0.647956	0.459466	0.757386	0.489482	0.513236	0.461948	0.266131
IR	L2	2	1.07973	0.992583	3.93758	1.15946	7.04574	2.35043	1.38937	1.71384	2.3115
IR	L2	2	0.656417	0.58185	2.34035	0.552969	2.55197	1.81128	1.59716	1.34819	1.03921
IR	L2	2	1.76713	1.45795	2.98681	0.914338	1.98553	2.30038	0.610835	1.35867	1.68203
IR	L2	2	1.10162	1.15357	1.49351	0.824026	2.27922	1.75714	0.47987	1.38539	0.726948
IR	L2	3	0.715796	0.575677	2.06742	0.479401	3.12183	1.05265	1.20577	1.25843	0.890284
IR	L2	3	1.04003	1.12086	1.96228	0.986913	1.42263	1.41955	0.764357	1.4542	0.953041
IR	L2	3	1.4651	1.41882	1.73891	0.829155	1.75241	1.0644	0.935596	1.13729	0.710374
IR	L2	3	0.626475	0.84964	1.73165	1.03813	3.55252	1.56906	1.3446	1.27554	0.606691
MU	L2	2	1.19449	1.02324	5.69535	1.05508	3.8296	2.21773	0.841824	1.80207	1.67728
MU	L2	2	1.01148	0.8607	2.74903	1.29533	5.27237	1.43872	1.37296	1.41518	2.59922
MU	L2	2	0.811059	0.787059	3.17176	0.879765	1.91059	1.53624	0.460941	1.19929	0.900235
MU	L2	2	0.695992	0.421916	1.76991	0.817283	6.03852	0.720979	1.10203	1.00937	1.20354
MU	L2	3	1.30872	1.21443	4.01627	1.35836	2.04297	1.45724	0.595745	1.45056	1.34418
MU	L2	3	0.536035	0.86507	1.51508	0.985264	0.771586	0.465577	0.355745	1.16371	0.744877
MU	L2	3	1.6546	1.60052	1.4853	2.0736	0.523395	0.8996	0.646132	1.76534	1.78768
TA	L2	2	0.696894	0.599954	3.43498	1.08442	5.8596	2.0867	1.41541	1.35397	1.15485
TA	L2	2	1.16511	1.04242	2.35517	1.92124	1.90931	1.96463	0.785094	1.55348	1.3235
TA	L2	2	1.12845	0.89787	1.50627	2.31328	2.54386	1.76003	0.929198	1.16479	1.67419
TA	L2	2	1.00792	0.955098	1.18753	1.64606	1.89646	1.92657	1.06445	1.49076	0.8542
TA	L2	3	1.55774	1.32056	3.24724	1.6459	1.46814	1.39626	0.928126	1.47245	1.12746
TA	L2	3	0.588601	0.57215	0.937824	1.18329	0.496956	0.821244	0.435687	0.684585	0.658679
TA	L2	3	0.938339	0.873016	2.13614	1.05617	1.10073	0.911477	1.04212	1.07082	0.589683
TA	L2	3	1.43901	1.32906	1.64996	1.58469	1.39005	1.18065	1.31974	1.30342	1.27389
YO	L2	2	1.18844	1.12095	3.35043	1.59881	3.42333	1.47246	0.966523	1.39849	1.76026
YO	L2	2	0.839286	0.704861	2.70337	0.984127	5.35714	1.61508	1.22768	1.2619	1.35516
YO	L2	2	2.09579	1.43528	1.37184	1.0288	3.30097	1.17443	0.382201	1.35696	0.617476
YO	L2	2	1.38542	1.07037	2.17647	1.08553	1.66366	1.10285	0.573078	1.15518	1.12883
YO	L2	3	1.23234	1.16486	3.55952	1.76957	1.09866	1.25716	1.14386	1.59198	2.15468
YO	L2	3	1.86746	2.22253	1.54726	2.01849	0.368329	1.22602	1.45762	2.07604	1.46878
YO	L2	3	1.7421	1.8192	3.08257	1.31186	1.03805	0.767968	1.16663	1.49465	0.82666
YO	L2	3	0.947727	0.700455	1.32136	0.588636	2.21273	0.565909	1.03864	1.42545	0.392636
DJ	L3	3	0.950462	0.801109	1.95379	0.651756	0.890203	0.602957	0.329612	0.89427	0.477264
DJ	L3	3	0.593684	0.587368	0.628632	0.442526	1.13347	0.437053	0.396674	0.775158	0.327705
DJ	L3	3	0.985189	0.912722	1.23407	0.617826	0.7863	0.622851	0.518117	0.780746	0.580005
DJ	L3	3	1.03209	0.909721	1.23902	0.656016	1.08185	0.533651	0.639429	0.669205	0.513392
IR	L3	3	1.01401	0.868814	3.44444	0.860224	2.29318	1.10551	0.538469	1.18207	1.11858
IR	L3	3	1.46629	1.34907	1.95851	1.23496	1.25104	1.26867	0.772822	1.2251	1.15197
IR	L3	3	2.07714	1.7831	2.97098	1.37195	2.0947	1.27088	0.950356	1.11023	0.88722
IR	L3	3	1.35482	1.31867	1.67108	1.49157	3.11145	1.56205	1.81867	1.32831	1.11145
MU	L3	3	0.00178909	0.506018	0.592238	0.917323	1.58549	0.394994	0.470641	1.02475	0.975253
MU	L3	3	0.531696	0.296239	0.60307	0.721566	1.24896	0.454797	0.704375	0.6901	0.635457
MU	L3	3	0.611111	0.546053	1.08077	0.744152	0.853618	0.47076	0.503655	0.686586	0.46144
MU	L3	3	0.940905	0.57904	0.545337	0.681902	1.0711	0.346999	0.71265	0.613481	0.381625
TA	L3	3	1.04976	0.975118	2.78212	1.79346	1.27051	1.32445	0.593526	1.28041	1.40372
TA	L3	3	1.01616	0.709768	0.667393	1.24034	1.29585	0.796205	0.576388	0.775123	0.760365
TA	L3	3	1.48658	1.43054	2.15114	1.70521	1.86582	1.9116	1.16022	1.2865	1.48816
TA	L3	3	1.5903	1.68	1.9697	1.93253	0.738586	1.44808	1.37778	1.40525	1.29495
YO	L3	3	0.972813	0.70654	0.396769	0.76604	0.958521	0.265807	0.441665	0.634923	0.66646
YO	L3	3	0.797393	0.63824	0.926127	0.607822	0.739272	0.311678	0.535687	0.802825	0.334275
YO	L3	3	1.66626	1.56209	2.67688	1.30147	2.55515	0.318995	0.88848	0.915033	0.861111
YO	L3	3	1.65353	1.41888	0.900972	0.208316	2.97595	0.73567	1.49079	1.40097	0.318833
DJ	R	3	1.44847	1.50747	2.7561	1.41267	0.249607	0.528718	1.51613	0.498033	0.663257
DJ	R	3	1.35953	1.3056	2.41911	1.36107	0.629687	0.6415	2.18644	0.569594	0.660503
DJ	R	3	0.940884	0.975109	2.42439	0.924082	0.328563	0.407405	1.22713	0.43603	0.366148
DJ	R	3	1.31109	1.31294	2.21617	1.26733	1.12495	0.692251	1.29366	0.845013	0.472377
IR	R	3	0.765582	1.03309	2.25372	1.24986	2.12355	0.990072	1.62934	0.966906	0.857694
IR	R	3	2.26009	2.15785	5.78206	2.10404	0.622152	0.995516	2.70583	0.873812	0.881076
IR	R	3	1.19337	1.16114	2.40147	1.33057	0.551381	0.66989	1.47422	0.51639	0.686924
IR	R	3	1.34295	1.49225	2.25712	1.44032	0.469167	0.806708	1.47458	0.64551	0.646953
MU	R	3	1.49156	1.48101	5.27075	1.38326	0.545781	0.451828	1.60056	0.631505	0.748945
MU	R	3	1.55404	1.4195	2.98942	1.36206	0.699849	0.539153	1.33031	0.693348	0.773998
MU	R	3	1.21982	1.40611	2.06036	1.7392	0.798808	0.447392	1.40537	0.54158	0.735618
MU	R	3	1.72808	2.01379	2.37143	1.43596	1.30591	0.6	1.44039	0.753202	0.493596
TA	R	3	1.8346	1.66114	2.22053	1.69386	0.430928	0.747647	1.92559	0.630211	0.896459
TA	R	3	1.80077	1.96735	2.74412	1.58089	1.3711	0.973116	1.61498	0.868939	0.670667
TA	R	3	1.10989	1.13736	1.95055	1.53022	0.868498	0.75293	1.40568	0.581868	0.533059
TA	R	3	1.2241	1.25457	2.46038	1.60478	0.862166	0.659165	1.45945	0.611814	0.479137
YO	R	3	1.31293	1.47606	2.55335	1.59029	0.759234	0.574897	2.21306	0.824897	0.858413
YO	R	3	1.05477	1.05855	4.36544	1.16525	0.695751	0.38102	0.98678	0.596034	0.574221
YO	R	3	1.74307	1.6907	1.72705	1.66051	0.74122	0.624769	1.50647	0.685151	0.573691
YO	R	3	1.21278	1.1329	1.60712	1.20988	1.4321	0.527741	1.44662	0.751634	0.437545

## Sheet: Leaf1_3times
Genotype	Tissue	Time point	MGD1	MGD2	MDG3	DGD1	DGD2	DGD3	DGD4	DGD5	SQD2
DJ	L1	1	0.827999	0.818202	0.14975	0.0745918	1.43697	1.09993	1.09123	0.267799	0.128892
DJ	L1	1	0.920262	1.02537	0.299448	0.112358	1.4446	1.50224	1.04625	0.331032	0.360373
DJ	L1	1	0.742044	0.663897	0.380835	0.105004	1.83876	1.17062	1.12818	0.372348	0.183876
DJ	L1	1	1.35927	1.05397	0.705128	0.0668456	4.29338	0.897734	1.03906	0.104234	0.108706
DJ	L1	2	1.18928	1.19243	3.83136	0.695508	4.2238	1.62333	1.09078	1.41545	1.14437
DJ	L1	2	1.24881	1.35783	3.50635	0.962027	2.35798	1.65059	0.828204	1.19645	1.10779
DJ	L1	2	1.63918	1.55546	2.72801	1.19337	2.50319	1.56354	1.00297	1.69826	1.63791
DJ	L1	2	2.16044	1.78349	2.25857	1.09086	1.20457	1.74507	0.588785	2.19003	1.5675
DJ	L1	3	1.10502	0.933991	3.4985	0.887698	2.41749	1.24218	0.855122	1.16845	1.44749
DJ	L1	3	0.931898	0.960833	1.79922	1.20501	0.659845	0.938956	0.485886	1.49506	1.55575
DJ	L1	3	1.38836	1.53147	2.21615	1.21021	1.31829	1.1728	0.735748	1.48575	1.43705
DJ	L1	3	1.28152	1.39551	1.0528	1.01604	0.478658	0.67851	0.53738	1.00617	0.749815
IR	L1	1	0.294631	0.306721	0.0278447	0.141136	4.09424	1.7192	1.69679	0.0626883	0.119699
IR	L1	1	0.284135	0.283675	0.38752	0.0989638	3.29265	2.0875	1.79392	0.490675	0.125743
IR	L1	1	0.383531	0.381929	0.490868	0.0883691	4.22941	1.35694	1.59917	0.334188	0.210862
IR	L1	1	0.80343	0.751667	0.479517	0.141855	3.33439	1.58336	1.92029	0.416958	0.399809
IR	L1	2	1.0371	0.80792	5.05986	0.820287	10.2355	2.19708	0.820418	1.22365	1.20392
IR	L1	2	1.02834	0.937205	2.55904	0.748402	3.11198	1.97277	1.09086	1.21548	1.21548
IR	L1	2	1.02242	0.835174	2.51506	0.685408	4.60174	1.6076	0.945783	0.886212	1.11513
IR	L1	2	1.66731	1.19218	2.51486	0.620155	1.91214	2.02132	0.632429	1.25097	1.64696
IR	L1	3	0.64199	0.564138	4.26638	0.751214	4.3932	1.20206	1.34466	1.22087	1.18143
IR	L1	3	0.835461	0.891489	2.04397	0.887943	1.75887	1.3234	0.836879	1.49362	1.42057
IR	L1	3	0.998618	0.905667	1.23531	0.892882	1.9454	1.217	1.05356	0.956807	0.604008
IR	L1	3	0.781335	0.808025	1.11632	1	1.55996	1.38233	1.66005	1.35708	0.602344
MU	L1	1	0.374905	0.487452	0.343916	0.08827	2.64259	2.0019	1.31787	0.494677	0.360646
MU	L1	1	0.492736	0.535385	0.443993	0.115498	1.67161	2.16997	0.915326	0.41556	0.580847
MU	L1	1	0.749797	0.573136	0.512966	0.165032	1.77472	2.01337	1.3985	0.527755	0.510737
MU	L1	1	0.529013	0.366052	1.13069	0.162392	4.93492	1.28823	1.0667	0.610087	0.364967
MU	L1	2	0.648226	0.656967	3.81697	0.841131	3.3419	1.86838	1.27198	1.52494	1.41799
MU	L1	2	1.04601	0.874368	5.23007	0.907974	4.93857	1.97302	0.830643	1.47073	1.74054
MU	L1	2	0.851156	0.706647	3.62355	0.765896	2.79624	1.63728	0.5625	1.13223	0.830202
MU	L1	2	0.862919	0.860541	2.29189	1.12	2.8973	1.70854	0.699892	1.76411	1.50941
MU	L1	3	1.18108	1.23514	3.5964	1.39369	0.972973	1.65135	0.73036	2.12072	2.49009
MU	L1	3	0.471896	0.437925	2.88511	0.532119	2.68067	1.12909	1.26683	1.52563	0.881408
MU	L1	3	1.19516	1.41176	3.08211	1.4038	1.5288	1.24173	0.833027	2.0723	1.55055
MU	L1	3	1.79346	1.60312	3.44808	1.59155	0.329766	1.46833	0.605728	1.9945	1.60052
TA	L1	1	0.801948	0.948052	0.173191	0.144782	2.8525	2.94063	2.09276	0.50116	0.853664
TA	L1	1	0.709302	0.607989	1.02261	0.170866	3.09001	1.573	1.38458	0.370909	0.354113
TA	L1	1	0.834995	0.817807	0.599862	0.22121	2.91509	2.28738	1.66002	0.847714	0.83362
TA	L1	1	0.664094	0.664951	0.483991	0.166181	2.33848	1.66438	1.5506	0.639794	0.397656
TA	L1	2	0.840205	0.693228	3.96283	1.06601	6.60115	2.29011	1.46956	1.11408	1.08737
TA	L1	2	0.77451	0.562217	1.76131	0.788839	6.22172	1.64593	1.51244	1.16327	0.992459
TA	L1	2	2.10261	1.43314	2.90749	2.07317	2.29605	2.55341	0.587973	1.27334	1.69638
TA	L1	2	1.74727	1.84719	2.4047	2.51217	0.982368	3.29975	1.02435	1.58606	2.42737
TA	L1	3	1.5026	1.32086	2.89377	2.32259	1.35223	2.57356	0.984639	1.84877	2.21116
TA	L1	3	0.894183	0.972772	2.38614	1.34468	0.971535	1.70173	0.676361	1.30136	1.35025
TA	L1	3	0.62301	0.524397	1.0755	0.775039	2.91217	1.12738	1.50488	1.38778	0.479199
TA	L1	3	0.842422	0.761473	0.768417	1.2608	1.36325	1.24809	1.37426	1.2464	0.910246
YO	L1	1	0.823529	0.788844	0.397769	0.151724	3.32657	3.17241	1.69108	0.423935	0.409331
YO	L1	1	1.07069	1.02642	0.366298	0.183042	2.88111	3.12281	1.67119	0.46412	0.421635
YO	L1	1	0.88967	0.673692	1.11163	0.115691	3.64299	1.95602	1.82696	0.662763	0.652355
YO	L1	1	0.235974	0.224324	0.846039	0.0730196	3.12209	1.21901	1.34296	0.731221	0.214725
YO	L1	2	0.678934	0.692893	2.84074	1.4283	1.82741	1.04632	0.480203	0.986041	1.17513
YO	L1	2	1.34268	0.989341	5.37702	1.15397	9.08014	1.86814	1.76352	1.54165	2.19858
YO	L1	2	1.85833	1.62091	3.76404	1.03664	2.26185	2.0767	0.632145	1.82022	1.11431
YO	L1	2	1.88757	1.86122	3.75758	1.70092	0.909091	1.92139	0.977602	1.81247	1.70136
YO	L1	3	1.05698	1.1911	2.83739	1.51564	2.14732	1.43016	1.22099	1.8221	2.08409
YO	L1	3	1.46091	1.67078	2.48903	1.45748	0.864198	0.87037	1.18793	1.79561	1.62826
YO	L1	3	1.06281	1.0858	2.13998	0.939655	2.2619	0.934319	1.07923	1.59319	0.86289
YO	L1	3	1.28943	1.37631	0.817377	1.13116	0.752629	0.685113	1.33094	2.10625	0.584394
